# Supplementary material for: Evolutionary emergence of angiogenesis in avascular tumors using a spatial public goods game
Source: PLoS One. 2017 Apr 11;12(4):e0175063. doi: 10.1371/journal.pone.0175063 (PMC5388338; doi:10.1371/journal.pone.0175063)
Supplement: S1 File — (ZIP) [file pone.0175063.s001.zip]

Archive with 30 entries (21 files):
- JavaApplication2/
- JavaApplication2/build/
- JavaApplication2/build/classes/
- JavaApplication2/build/classes/.netbeans_automatic_build
- JavaApplication2/build/classes/.netbeans_update_resources
- JavaApplication2/build/classes/Simulation/
- JavaApplication2/build/classes/Simulation/Grahp$1.class
- JavaApplication2/build/classes/Simulation/Grahp.class
- JavaApplication2/build/classes/Simulation/Grahp.form
- JavaApplication2/build/classes/Simulation/MainClass.class
- JavaApplication2/build/classes/Simulation/NewClass.class
- JavaApplication2/build/classes/Simulation/Node.class
- JavaApplication2/build.xml
- JavaApplication2/manifest.mf
- JavaApplication2/nbproject/
- JavaApplication2/nbproject/build-impl.xml
- JavaApplication2/nbproject/genfiles.properties
- JavaApplication2/nbproject/private/
- JavaApplication2/nbproject/private/private.properties
- JavaApplication2/nbproject/private/private.xml
- JavaApplication2/nbproject/project.properties
- JavaApplication2/nbproject/project.xml
- JavaApplication2/src/
- JavaApplication2/src/Simulation/
- JavaApplication2/src/Simulation/Grahp.form
- JavaApplication2/src/Simulation/Grahp.java
- JavaApplication2/src/Simulation/MainClass.java
- JavaApplication2/src/Simulation/NewClass.java
- JavaApplication2/src/Simulation/Node.java
- JavaApplication2/test/
