# Supplementary material for: Evolutionary emergence of angiogenesis in avascular tumors using a spatial public goods game
Source: PLoS One. 2017 Apr 11;12(4):e0175063. doi: 10.1371/journal.pone.0175063 (PMC5388338; doi:10.1371/journal.pone.0175063)
Supplement: S1 File — (ZIP) [file pone.0175063.s001.zip › JavaApplication2/nbproject/genfiles.properties]

build.xml.data.CRC32=c2318584
build.xml.script.CRC32=8ce7a4d7
build.xml.stylesheet.CRC32=8064a381@1.79.1.48
# This file is used by a NetBeans-based IDE to track changes in generated files such as build-impl.xml.
# Do not edit this file. You may delete it but then the IDE will never regenerate such files for you.
nbproject/build-impl.xml.data.CRC32=c2318584
nbproject/build-impl.xml.script.CRC32=66bf962a
nbproject/build-impl.xml.stylesheet.CRC32=05530350@1.79.1.48
