# Supplementary material for: Evolutionary emergence of angiogenesis in avascular tumors using a spatial public goods game
Source: PLoS One. 2017 Apr 11;12(4):e0175063. doi: 10.1371/journal.pone.0175063 (PMC5388338; doi:10.1371/journal.pone.0175063)
Supplement: S1 File — (ZIP) [file pone.0175063.s001.zip › JavaApplication2/nbproject/project.xml]

<?xml version="1.0" encoding="UTF-8"?>
<project xmlns="http://www.netbeans.org/ns/project/1">
    <type>org.netbeans.modules.java.j2seproject</type>
    <configuration>
        <data xmlns="http://www.netbeans.org/ns/j2se-project/3">
            <name>Simulation</name>
            <source-roots>
                <root id="src.dir"/>
            </source-roots>
            <test-roots>
                <root id="test.src.dir"/>
            </test-roots>
        </data>
    </configuration>
</project>
