# Supplementary material for: Evolutionary emergence of angiogenesis in avascular tumors using a spatial public goods game
Source: PLoS One. 2017 Apr 11;12(4):e0175063. doi: 10.1371/journal.pone.0175063 (PMC5388338; doi:10.1371/journal.pone.0175063)
Supplement: S1 File — (ZIP) [file pone.0175063.s001.zip › JavaApplication2/src/Simulation/MainClass.java]

/*
 * To change this license header, choose License Headers in Project Properties.
 * To change this template file, choose Tools | Templates
 * and open the template in the editor.
 */
package Simulation;

import java.awt.Color;
import java.awt.Graphics2D;
import java.awt.image.BufferedImage;
import java.io.File;
import java.io.IOException;
import java.util.Random;
import javax.imageio.ImageIO;
import sun.awt.windows.ThemeReader;

/**
 *
 * @author Salimi
 */
public class MainClass {
    public static Node[] nodes= new Node[400];
    static double x=0.5;
    static double c=1.5;
    static double r=3;
    static double bmax=3.6;
    static double s=2.0;
    static double a=1.0;
    static double radious=125;
    static int ff=1;
    static int generation=400;
    static int mutationsize=10;
    static int mutationType=3;
    static int [] NumCooperator=new int[generation];
    static double diffussionRateC=30.0;
    static double diffussionRateD=1.0;

    public static void main(String[] args) {
        // TODO code application logic here
        
        int x=0;
        int y=0;
        Random r= new Random();
        
        
        for(int i=0; i<nodes.length; i++)
        {        
            
            nodes[i]= new Node();
            x=0;
            y=0;
            while(true)
            {
                x=r.nextInt(800-20);
                y=r.nextInt(800-20);
                if(distanceIsOkay(nodes, i, x, y))
                    break;
            }
            nodes[i].positioni=x;
            nodes[i].positionj=y;
            nodes[i].CurrentStrategy=0;
          //  System.out.println(x+"   "+y);
           
        }
            
        
        
        
        
        determineNeighbors(nodes);
        
        for(int i=0; i<nodes.length; i++)
        {
            calculatePayoff(nodes, i);
        }
        
        createMutation(nodes,mutationType);
        
//------------------------------------------------------------
        draw();
        
//------------------------------------------------------------

        for(int i=0; i<generation; i++)
        {
            
//            if (i==6500)
//            {
//                a=1.01;
//                ff=10;
//                draw();
//
//            }

            int d1=r.nextInt(nodes.length);
            replace(nodes,d1);
            calculatePayoff(nodes, d1);
            for(int ii=0; ii<nodes.length; ii++)
            {
                if(nodes[ii].CurrentStrategy==1)
                    NumCooperator[i]++;
            }
            System.out.println(NumCooperator[i]);
            if (i%(generation/2)==1)
            {
                ff++;
                draw();
            }
            //createMutation(nodes,3);
            diffusion(nodes);
            determineNeighbors(nodes);

        }
        
        
        
        
        
        
        
 //------------------------------------------------------------ 
        ff++;
        draw();
 //------------------------------------------
    }

    private static boolean distanceIsOkay(Node[] nodes, int i, int x, int y) {
        if(i==0)
            return true;
        for(int j=0; j<i; j++)
            if(!distance(nodes[j], x,y))
                return false;
        return true;
    }

    private static boolean distance(Node node, int x, int y) {
        double dis;
        dis = Math.sqrt((x-node.positioni)*(x-node.positioni)+(y-node.positionj)*(y-node.positionj));
        if (dis<22)
            return false;
        return true;
    }

    private static void determineNeighbors(Node[] nodes) {
        
        for(int i=0; i<nodes.length; i++)
        {
            nodes[i].neighbors.clear();
            int k=0;
            for(int j=0; j<nodes.length; j++)
            {
                double dis = Math.sqrt((nodes[i].positioni-nodes[j].positioni)*(nodes[i].positioni-nodes[j].positioni)+(nodes[i].positionj-nodes[j].positionj)*(nodes[i].positionj-nodes[j].positionj));
        
                if(dis<radious)
                {
                    nodes[i].neighbors.add(nodes[j]);
                    k++;
                }
                    
            }
        }
        
        }

    private static void calculatePayoff(Node[] nodes, int focal) {
        double payoff=0;
        double PG=0;
        int n1 = nodes[focal].neighbors.size();
        for(int i = 0; i < n1; i++)
        {
            double PGn=0;
            int n2= nodes[focal].neighbors.get(i).neighbors.size();
            for(int j = 0; j < n2; j++)
            {

                int n3=nodes[focal].neighbors.get(i).neighbors.get(j).neighbors.size();

                if(nodes[focal].neighbors.get(i).neighbors.get(j).CurrentStrategy==1)
                    PGn = PGn + c/(n3+1);            
            }
            if(nodes[focal].neighbors.get(i).CurrentStrategy==1)
                PGn= PGn + c/(n2+1); 
            payoff= payoff + r*PGn/(n2+1);
            if(nodes[focal].neighbors.get(i).CurrentStrategy==1)
                PG = PG + c/(n2+1); 
            
        }
        if(nodes[focal].CurrentStrategy==1)
            PG= PG + c/(n1+1);        
        payoff = b(payoff + r*PG/(n1+1));
        if(nodes[focal].CurrentStrategy==1)
            payoff = b(payoff) -c;
        
        nodes[focal].currentPayoff=payoff;
    }

    private static void createMutation(Node[] nodes, int type) {
        Random r= new Random();
        for(int k=0; k<nodes.length; k++)
        {
            for(int l=0; l<k; l++)
            {
                if(nodes[k].neighbors.size()>nodes[l].neighbors.size())
                {
                    Node temp=nodes[k];
                    nodes[k]=nodes[l];
                    nodes[l]=temp;
                }
            }
        }
        int i;
        // type=1 --> lowest
        // type=2 --> higest
        // type=3 --> random
        if (type==1)
            for(int j=0; j<mutationsize; j++)
            {

                nodes[nodes.length-j-1].CurrentStrategy=1;
                calculatePayoff(nodes, nodes.length-j-1);
            }
        if (type==2)
            for(int j=0; j<mutationsize; j++)
            {

                nodes[j].CurrentStrategy=1;
                calculatePayoff(nodes, j);
            }
        if (type==3)
            for(int j=0; j<mutationsize; j++)
            {
                i=r.nextInt(nodes.length);
                
                nodes[i].CurrentStrategy=1;
                calculatePayoff(nodes, i);
            }  
        
    }

    private static void replace(Node[] nodes, int d1) {
        Node candidate=nodes[d1];
        double maxFitness=-100000;
        for(int i = 0; i< nodes[d1].neighbors.size(); i++)
        {
            if (nodes[d1].neighbors.get(i).currentPayoff>maxFitness)
            {
                candidate=nodes[d1].neighbors.get(i);
                maxFitness = candidate.currentPayoff;
               
            }
        }
        nodes[d1].CurrentStrategy = candidate.CurrentStrategy;

    }
    
    
    
    private static void draw(){
    int CellSize=20;
    BufferedImage off_Image = 
       //new BufferedImage(4696, 4696, BufferedImage.TYPE_INT_ARGB);
       new BufferedImage(800, 800, BufferedImage.TYPE_INT_ARGB);
       Graphics2D g2 = off_Image.createGraphics();
       g2.setColor(Color.WHITE);
       g2.fillRect(0,0, 800, 800);
       int x=0;
       int y=0;

       
       for(int i=0; i<nodes.length; i++)
       {
           for(int k=0; k<nodes[i].neighbors.size(); k++)
           {
               g2.setColor(Color.BLACK);
               g2.drawLine(nodes[i].positioni+CellSize/2, nodes[i].positionj+CellSize/2, nodes[i].neighbors.get(k).positioni+CellSize/2, nodes[i].neighbors.get(k).positionj+CellSize/2);

           }
       }
       
       for(int i=0; i<nodes.length; i++)
       {
           if(nodes[i].CurrentStrategy==1)
           {
               g2.setColor(Color.BLUE);
               g2.fillOval(nodes[i].positioni, nodes[i].positionj, CellSize, CellSize);
           }
           else
           {
               g2.setColor(Color.RED);
               g2.fillOval(nodes[i].positioni, nodes[i].positionj, CellSize, CellSize);
           }
       }

       
//       g2.setColor(Color.BLACK);
//       g2.fillRect(5,5, 50, 100);
//       g2.fillRect(0,5, 10, 100);
//       g2.setColor(Color.BLACK);
             try {
    
    File outputfile = new File("PopStructure"+ff+".jpg");
    ImageIO.write(off_Image, "png", outputfile);
} catch (IOException e) {}
    
    }

    private static double b(double T) {
        return (bmax/2 + (bmax/2)*(T-a)/Math.sqrt(s+(T-a)*(T-a)));
    }

    private static void diffusion(Node[] nodes) {
        for(int i=0; i<nodes.length; i++)
            {
                Random r=new Random();
                int gg=(int)(r.nextGaussian()*diffussionRateC);
                gg=(int)(r.nextGaussian()*diffussionRateD);
                if (nodes[i].CurrentStrategy==1)
                {
                    nodes[i].positioni= nodes[i].positioni + (int)(r.nextGaussian()*diffussionRateC);
                    nodes[i].positionj= nodes[i].positionj + (int)(r.nextGaussian()*diffussionRateC);                    
                }
                else
                {
                    nodes[i].positioni= nodes[i].positioni + (int)(r.nextGaussian()*diffussionRateD);
                    nodes[i].positionj= nodes[i].positionj + (int)(r.nextGaussian()*diffussionRateD);                    
                
                }
                if (nodes[i].positioni<1)
                    nodes[i].positioni=1;
                if (nodes[i].positioni>780)
                    nodes[i].positioni=780;
                if (nodes[i].positionj<1)
                    nodes[i].positionj=1;
                if (nodes[i].positionj>780)
                    nodes[i].positionj=780;
            }
     }
    
}
