# Supplementary material for: Evolutionary emergence of angiogenesis in avascular tumors using a spatial public goods game
Source: PLoS One. 2017 Apr 11;12(4):e0175063. doi: 10.1371/journal.pone.0175063 (PMC5388338; doi:10.1371/journal.pone.0175063)
Supplement: S1 File — (ZIP) [file pone.0175063.s001.zip › JavaApplication2/src/Simulation/NewClass.java]

/*
 * To change this license header, choose License Headers in Project Properties.
 * To change this template file, choose Tools | Templates
 * and open the template in the editor.
 */
package Simulation;


import java.awt.Color;
import java.awt.Graphics;
import java.awt.Graphics2D;
import java.awt.image.BufferedImage;
import java.awt.image.RenderedImage;
import java.io.File;
import java.io.IOException;
import java.util.Random;
import javax.imageio.ImageIO;
import javax.swing.JFrame;


/**
 *
 * @author Salimi
 */
public class NewClass extends JFrame {
BufferedImage im;
int CellSize=20;
   NewClass(){
       this.setSize(500,500);
   }
    public void paint(Graphics g) {
        
            test(g);
       
        
}
    //CellSize=3; Margin=38; length=384;

    private void test(Graphics g) {
        MainClass S= new MainClass();
        
        System.out.println("rrrrrrrrrrrrrrrr");
       BufferedImage off_Image = 
       //new BufferedImage(4696, 4696, BufferedImage.TYPE_INT_ARGB);
       new BufferedImage(800, 800, BufferedImage.TYPE_INT_ARGB);
       Graphics2D g2 = off_Image.createGraphics();
       g2.setColor(Color.WHITE);
       g2.fillRect(0,0, 800, 800);
       int x=0;
       int y=0;

       
       for(int i=0; i<S.nodes.length; i++)
       {
           for(int k=0; k<S.nodes[i].neighbors.size(); k++)
           {
               g2.setColor(Color.BLACK);
               g2.drawLine(S.nodes[i].positioni+CellSize/2, S.nodes[i].positionj+CellSize/2, S.nodes[i].neighbors.get(k).positioni+CellSize/2, S.nodes[i].neighbors.get(k).positionj+CellSize/2);

           }
       }
       
       for(int i=0; i<S.nodes.length; i++)
       {
           if(S.nodes[i].CurrentStrategy==1)
           {
               g2.setColor(Color.BLUE);
               g2.fillOval(S.nodes[i].positioni, S.nodes[i].positionj, CellSize, CellSize);
           }
           else
           {
               g2.setColor(Color.RED);
               g2.fillOval(S.nodes[i].positioni, S.nodes[i].positionj, CellSize, CellSize);
           }
       }

       
//       g2.setColor(Color.BLACK);
//       g2.fillRect(5,5, 50, 100);
//       g2.fillRect(0,5, 10, 100);
//       g2.setColor(Color.BLACK);
             try {
    
    File outputfile = new File("PopStructure"+S.ff+".jpg");
    ImageIO.write(off_Image, "png", outputfile);
} catch (IOException e) {}

System.exit(0); 
      }


}
