# Supplementary material for: Evolutionary emergence of angiogenesis in avascular tumors using a spatial public goods game
Source: PLoS One. 2017 Apr 11;12(4):e0175063. doi: 10.1371/journal.pone.0175063 (PMC5388338; doi:10.1371/journal.pone.0175063)
Supplement: S1 File — (ZIP) [file pone.0175063.s001.zip › JavaApplication2/src/Simulation/Node.java]

/*
 * To change this license header, choose License Headers in Project Properties.
 * To change this template file, choose Tools | Templates
 * and open the template in the editor.
 */
package Simulation;

import java.awt.List;
import java.util.ArrayList;

/**
 *
 * @author Salimi
 */
public class Node {
    int CurrentStrategy=0;
    int PreviousStrategy=0;
    double currentPayoff=0;
    double previousPayoff=0.0;
    int positioni=0;
    int positionj=0;
    ArrayList<Node> neighbors = new ArrayList<Node>();

}
